# Supplementary material for: Diphlorethohydroxycarmalol Derived from Ishige okamurae Improves Behavioral and Physiological Responses of Muscle Atrophy Induced by Dexamethasone in an In-Vivo Model
Source: Pharmaceutics. 2022 Mar 27;14(4):719. doi: 10.3390/pharmaceutics14040719 (PMC9026865; doi:10.3390/pharmaceutics14040719)
Supplement: Supplementary file 1 [file pharmaceutics-14-00719-s001.zip]

Archive with 1 entries (1 files):
- pharmaceutics-1621825-supplementary.pdf
